# Supplementary material for: The Impact of Systemic Sclerosis on Sexual Health: An Italian Survey
Source: Healthcare (Basel). 2023 Aug 20;11(16):2346. doi: 10.3390/healthcare11162346 (PMC10454073; doi:10.3390/healthcare11162346)
Supplement: Supplementary file 1 [file healthcare-11-02346-s001.zip]

Archive with 1 entries (1 files):
- healthcare-2470079-supplementary.pdf
